# Supplementary material for: DIRAS2 Is a Prognostic Biomarker and Linked With Immune Infiltrates in Melanoma
Source: Front Oncol. 2022 May 16;12:799185. doi: 10.3389/fonc.2022.799185 (PMC9149220; doi:10.3389/fonc.2022.799185)
Supplement: Supplementary file 1 [file Table_1.xlsx]

## Sheet: Sheet1
id	logFC
GS1-39E22.1	1.95884
CTC-461H2.3	1.95884
C7orf71	1.95884
CTC-471C19.1	1.95884
GSX1	1.94531
CTC-441N14.2	1.94531
VSTM2A	1.93187
LINC00616	1.93187
NPM1P36	1.91853
RGPD4	1.89212
ISM1	1.86607
C1QTNF7	1.86607
LINC01479	1.85318
GRIK1	1.85318
SLC18A2	1.85318
RP11-1151B14.1	1.84038
SSR1P1	1.82766
MMP11	1.82766
GRM3	1.8025
MTHFD2P1	1.8025
CTC-461H2.2	1.8025
NOTUM	1.77769
LAMP5	1.75321
NKD2	1.72907
SV2C	1.72907
OR7E37P	1.71713
RP11-119J18.1	1.70527
CTD-2201E18.1	1.70527
PAX6	1.67018
PART1_2	1.67018
LINC01388	1.67018
SYK	1.64718
ANP32BP3	1.64718
LAMP5-AS1	1.6358
RP11-395N3.2	1.6245
RP11-401P9.4	1.6245
AP000349.2	1.60214
SLC9A4	1.59107
RP11-661C8.2	1.59107
SLC9A2	1.59107
FOXQ1	1.56917
SPTB	1.56917
CTD-3080P12.3	1.55833
AC009014.3	1.55833
RN7SL807P	1.54756
VSTM2A-OT1	1.52626
WISP1	1.52626
RPS6P7	1.51572
CTD-2176I21.2	1.50525
AC106786.1	1.49485
FER1L6-AS1	1.47427
RP11-52B19.1	1.47427
AXIN2	1.46409
PRLR	1.46409
CTC-235G5.3	1.46409
RP11-401P9.7	1.45397
NKD1	1.45397
LL0XNC01-73E8.1	1.45397
RSPO4	1.45397
PHACTR3	1.44393
ZNHIT1P1	1.44393
SMCO2	1.44393
OR2AI1P	1.43396
AC016723.4	1.43396
SLC25A48	1.43396
PART1	1.43396
IL9	1.43396
GS1-39E22.2	1.42405
RP11-395C17.1	1.42405
JAKMIP3	1.41421
LINC00678	1.41421
RGPD3	1.40444
RP11-489E7.1	1.40444
LIX1	1.40444
CTD-2194L12.3	1.39474
SBSPON	1.38511
SLC7A11	1.38511
RP5-1006K12.1	1.38511
RP11-1136G4.1	1.38511
TWIST1	1.37554
CTD-2358C21.3	1.37554
RP11-81H3.2	1.37554
RP11-148B3.1	1.37554
RP11-469N6.1	1.37554
HNRNPA1P70	1.37554
CTD-2201E18.2	1.37554
HAP1	1.36604
SP9	1.36604
LGR6	1.36604
KRTAP2-5P	1.36604
RP11-696P8.2	1.36604
RP11-767L7.2	1.36604
CTD-2008N3.1	1.3566
LINC00578	1.3566
BEAN1	1.34723
AK5	1.34723
RP11-292D4.1	1.34723
AP000221.1	1.33793
C9orf3	1.33793
MTND1P23	1.33793
